# Supplementary material for: Diethanolamine Modified Perovskite-Substrate Interface for Realizing Efficient ESL-Free PSCs
Source: Nanomaterials (Basel). 2023 Jan 6;13(2):250. doi: 10.3390/nano13020250 (PMC9865489; doi:10.3390/nano13020250)
Supplement: Supplementary file 1 [file nanomaterials-13-00250-s001.zip]

Archive with 1 entries (1 files):
- nanomaterials-2115052-supplementary.pdf
